# Supplementary material for: Nanoformulation and Evaluation of Oral Berberine-Loaded Liposomes
Source: Molecules. 2021 Apr 29;26(9):2591. doi: 10.3390/molecules26092591 (PMC8125214; doi:10.3390/molecules26092591)
Supplement: Supplementary file 1 [file molecules-26-02591-s001.zip]

Archive with 2 entries (2 files):
- Video_S1 0003_FJ17-CN-SinW_488S_size(1).avi
- Video_S2 site8 488nm zoom5 3D rotation.avi
